# Supplementary material for: miR-190a-5p Partially Represses the Abnormal Electrical Activity of SCN3B in Cardiac Arrhythmias by Downregulation of IL-2
Source: Front Cardiovasc Med. 2022 Jan 10;8:795675. doi: 10.3389/fcvm.2021.795675 (PMC8784662; doi:10.3389/fcvm.2021.795675)
Supplement: Supplementary file 1 [file Data_Sheet_1.zip]

Archive with 1 entries (1 files):
- Supplementary Figure 1.doc
